# Supplementary material for: CircEHD2, CircNETO2 and CircEGLN3 as Diagnostic and Prognostic Biomarkers for Patients with Renal Cell Carcinoma
Source: Cancers (Basel). 2021 Apr 30;13(9):2177. doi: 10.3390/cancers13092177 (PMC8124893; doi:10.3390/cancers13092177)
Supplement: Supplementary file 1 [file cancers-13-02177-s001.zip]

Archive with 1 entries (1 files):
- cancers-1132882-supplementary.pdf
